# Supplementary material for: Unravelling Recombination Processes in Bifacial Guanidinium-Incorporated Perovskite Solar Cells with SnO2 and TiO2 ETLs
Source: Materials (Basel). 2026 Jun 3;19(11):2374. doi: 10.3390/ma19112374 (PMC13257555; doi:10.3390/ma19112374)
Supplement: Supplementary file 1 [file materials-19-02374-s001.zip]

Archive with 1 entries (1 files):
- materials-4340666-supplementary.pdf
